# Supplementary material for: The role of PNI to predict survival in advanced hepatocellular carcinoma treated with Sorafenib
Source: PLoS One. 2020 May 7;15(5):e0232449. doi: 10.1371/journal.pone.0232449 (PMC7205300; doi:10.1371/journal.pone.0232449)
Supplement: S1 Data — (XLSX) [file pone.0232449.s001.xlsx]

## Sheet: Foglio1
PNI	death yes:1 no:0	os months
37.61	1	10.3618
34.725	1	3.22368
38.58	1	1.41447
33.375	1	76.2829
43.575	1	24.0132
35.39	1	19.0132
34.2	1	11.2829
42.02	1	12.0066
41.515	1	14.6053
38.2	1	4.47368
32.78	1	17.7961
48.445	1	15.8224
41.12	1	14.8684
33.605	1	22.8289
37.16	1	2.69737
28.875	1	0.953947
40.825	1	2.03947
38.77	1	0.855263
31.385	1	4.21053
39.385	1	15.625
33.505	1	1.97368
38.625	1	2.23684
43	1	5.03289
35.8	1	5.625
39.885	1	3.09211
40.525	1	5.72368
43.89	0	14.375
37.585	0	3.65132
35.82	1	12.0066
35.635	1	6.71053
42.32	1	12.8947
39.645	0	55.0329
35.335	1	20.9211
46.695	1	22.7632
44.215	1	9.60526
38.56	1	8.75
39.49	1	34.1776
44.61	1	0.197368
43.46	1	3.91447
31.75	1	0.460526
36.47	1	5.16447
31.255	1	6.80921
36.07	0	4.375
48.715	0	0.921053
33.71	1	10.9211
40.555	0	30.9211
36.32	1	5.06579
28.855	1	1.875
44.145	1	17.9934
33.445	1	2.63158
35.92	1	19.4737
45.79	0	20.9211
42.33	1	18.0921
36.455	1	4.90132
41.355	0	11.9079
43.645	0	14.8355
33.84	1	2.73026
36.895	0	7.33553
32.78	1	17.7961
42.775	0	42.3355
42.32	1	12.8947
44.835	1	18.5526
35.65	0	3.55263
48.76	0	1.54605
50.385	0	2.96053
31.385	0	27.7632
28.6	1	2.76316
28.65	1	24.6382
31.65	0	35
30.15	1	10.7895
31.45	1	11.7105
35.6	1	21.7434
31.65	1	8.28947
37.455	1	28.9803
40.44	1	17.8618
37.05	1	11.9737
32.75	1	41.5461
37.1	1	27.5658
37.65	1	24.1447
41.3	0	1.875
38.45	1	15.0658
35.8	1	12.7303
37.65	1	7.73026
33.6	1	11.7763
42.75	1	8.48684
38.215	1	9.17763
37.105	1	16.1184
32.15	1	6.18421
28.65	1	7.66447
37.55	1	25.1316
40.15	1	9.14474
27.4	1	7.99342
42.2	1	15.1316
36.5	1	5.32895
36.7	1	8.84868
36.45	1	16.3487
35.05	1	17.9934
39.65	1	22.6316
35.465	0	4.04605
37.61	1	25.6579
36.7	1	37.8618
35.5145	0	26.4474
38.1815	0	22.8618
37.9135	1	6.31579
31.3365	1	12.4342
39.8015	1	20.2303
31.765	1	12.3355
40.726	1	11.7105
31.4205	1	45.0658
36.495	1	4.27632
33.339	0	27.9605
37.7305	0	12.4342
34.4	0	24.4737
26.65	0	19.9671
40.469	1	38.9803
28.64	1	3.68421
33.7045	1	4.67105
35.753	1	6.41447
38.74	0	51.4803
33.7425	1	15.6579
41.56	1	8.05921
38.445	1	32.0724
30.655	1	8.02632
27.335	1	3.02632
29.875	1	18.0592
43.5	0	47.0724
35.31	1	46.1184
36.54	1	11.0526
35.8	1	55.0329
42.885	1	37.9934
43.635	1	24.9671
33.205	1	2.00658
34.595	1	11.0197
38.55	1	19.1118
40.21	1	25
34.565	1	7.99342
31.335	1	2.92763
37.465	0	1.38158
30.26	1	1.94079
34.525	1	10
33.285	1	7.99342
36.545	1	6.05263
33.33	1	6.05263
33.625	1	10.0329
36.485	1	14.8684
30.12	1	6.05263
40.925	1	12.0395
34.385	1	12.0066
42.09	0	26.8092
43.745	0	0.986842
31.385	0	4.24342
28.6	1	2.76316
28.65	1	0.592105
31.65	0	35
29.15	1	10.7895
31.45	1	11.7105
34.6	1	21.7434
31.65	1	8.28947
37.455	1	28.9803
40.44	1	17.8618
37.05	1	11.9737
32.75	1	41.5461
37.1	1	27.5658
37.65	1	24.1447
41.3	0	1.875
39.45	1	15.0658
35.8	1	12.7303
37.65	1	7.73026
33.6	1	11.7763
42.75	1	8.48684
38.215	1	9.17763
38.05	1	16.1184
33.15	1	6.18421
28.65	1	7.66447
37.55	1	25.1316
40.15	1	9.14474
27.4	1	7.99342
42.2	1	15.1316
36.5	1	5.32895
36.7	1	8.84868
35.45	1	16.3487
35.05	1	17.9934
39.65	1	22.6316
35.465	0	4.04605
37.61	1	25.6579
36.7	1	37.8618
35.46	0	2.89474
37.6	0	4.73684
33.55	0	12.9934
36.215	0	25.3947
38.345	0	2.00658
33.8	1	7.17105
38.6	1	2.00658
38.215	0	15.9211
